# Supplementary material for: Motives and Barriers Related to Physical Activity and Sport across Social Backgrounds: Implications for Health Promotion
Source: Int J Environ Res Public Health. 2021 May 28;18(11):5810. doi: 10.3390/ijerph18115810 (PMC8198157; doi:10.3390/ijerph18115810)
Supplement: Supplementary file 1 [file ijerph-18-05810-s001.zip]

Archive with 1 entries (1 files):
- ijerph-1208420-supplementary.pdf
